# Supplementary material for: Association Between Soil Patterns and Mortality with Distinct Types of Cancers and CVD Across the USA
Source: Life (Basel). 2025 May 22;15(6):832. doi: 10.3390/life15060832 (PMC12194629; doi:10.3390/life15060832)
Supplement: Supplementary file 1 [file life-15-00832-s001.zip]

Archive with 1 entries (1 files):
- life-3526467-supplementary.pdf
